# Supplementary material for: Using the Jigsaw Teaching Method to Enhance Internal Medicine Residents' Knowledge and Attitudes in Managing Geriatric Women's Health
Source: MedEdPORTAL. 2020 Oct 23;16:11003. doi: 10.15766/mep_2374-8265.11003 (PMC7586752; doi:10.15766/mep_2374-8265.11003)
Supplement: Supplementary file 1 — Expert Group Reading Materials.docxStudent Worksheet-Group A AUB.docxStudent Worksheet-Group B Osteoporosis.docxStudent Worksheet-Group C Menopause.docxStudent Worksheet-Group D UI.docxStudent Worksheet-Patient Cases.docxFacilitator Guide-Group A AUB.docxFacilitator Guide-Group B Osteoporosis.docxFacilitator Guide-Group C Menopause.docxFacilitator Guide-Group D UI.docxFacilitator Guide-Patient Cases and Debriefing Questions.docxFacilitator Guide Overview and Jigsaw Instructions.docxGeriatric Women's Health for IM Residents.pptxPretest.docxPosttest.docx [file mep_2374-8265.11003-s001.zip]

Archive with 16 entries (16 files):
- _Educational_Summary_Report_11003.pdf
- A. Expert Group Reading Materials.docx
- B. Student Worksheet-Group A AUB.docx
- C. Student Worksheet-Group B Osteoporosis.docx
- D. Student Worksheet-Group C Menopause.docx
- E. Student Worksheet-Group D UI.docx
- F. Student Worksheet-Patient Cases.docx
- G. Facilitator Guide-Group A AUB.docx
- H. Facilitator Guide-Group B Osteoporosis.docx
- I. Facilitator Guide-Group C Menopause.docx
- J. Facilitator Guide-Group D UI.docx
- K. Facilitator Guide-Patient Cases and Debriefing Questions.docx
- L. Facilitator Guide Overview and Jigsaw Instructions.docx
- M. Geriatric Women's Health for IM Residents.pptx
- N. Pretest.docx
- O. Posttest.docx
